# Supplementary material for: Elastosonography in the Differential Diagnosis of Musculoskeletal Soft Tissue Tumors: A Systematic Review
Source: J Clin Med. 2026 Jan 8;15(2):498. doi: 10.3390/jcm15020498 (PMC12842305; doi:10.3390/jcm15020498)
Supplement: Supplementary file 1 [file jcm-15-00498-s001.zip]

Archive with 1 entries (1 files):
- jcm-4028489-supplementary.pdf
